# Supplementary material for: Emergency Physician Use of the Alberta Netcare Portal, a Province-Wide Interoperable Electronic Health Record: Multi-Method Observational Study
Source: JMIR Med Inform. 2018 Sep 25;6(3):e10184. doi: 10.2196/10184 (PMC6231720; doi:10.2196/10184)
Supplement: Multimedia Appendix 2 [file medinform_v6i3e10184_app2.xlsx]

## Sheet: Sheet1
Variable name	Data definition
Start_time	Date time report was accessed
Report_category	Type of report accessed
DOB	Date of birth
ULI	Patient ULI = Unique lifetime identifier
REPORT_CATEGORY	Mapping for manuscript purposes
Anatomic Pathology	Lab
Blood Bank	Lab
Blood Gases	Lab
Blood Products	Other
Chemistry	Lab
Coagulation	Lab
Cytogenetics	Lab
Drug Levels	Lab
Fluids	Other
Hematology	Lab
Immunology	Lab
Microbiology	Lab
Other	Other
Pathology	Lab
Point of Care	Other
Trace Elements	Other
Consultations	Reports
Diagnostic Imaging	Imaging
Discharge/Transfer Summaries	Reports
ECG/Electrodiagnostics	Reports
Emergency Records	Reports
Evoked Potentials	Other
History	Reports
Letters	Reports
Operative/Procedures	Reports
Progress Notes	Reports
Reports	Reports
Summary Reports	Reports
Labs Pending Collection	Lab
